# Supplementary material for: Comparative efficacy and safety of licensed treatments for previously treated non-small cell lung cancer: A systematic review and network meta-analysis
Source: PLoS One. 2018 Jul 25;13(7):e0199575. doi: 10.1371/journal.pone.0199575 (PMC6059384; doi:10.1371/journal.pone.0199575)
Supplement: S4 File — These correspond to data extracted from the primary research papers which were subsequently used in meta-analyses. (XLSX) [file pone.0199575.s004.xlsx]

## Sheet: Data Armoiry et al.
Study	Author	Year	Exp tt	Con tt	Tt1	Tt2	Comparison type	Lung cancer type	Include in main analysis	Type of analysis	PFS HR	PFS SE	p value	PFS HR LCI	PFS HR UCI	OS HR	OS SE	p value	OS HR LCI	OS HR UCI	FUP duration	SS exp tt	n grade 3-5 AE Exp tt	% grade 3-5 AE Exp tt	SS Con tt	n grade 3-5 AE Con tt	% grade 3-5 AE Con tt	RRgrade3-5AE exp/con	SS exp tt	n DISC AE Exp tt	% disconc AE Exp tt	SS Con tt	n DISC AE Con tt	% DISC AE Con tt	Rrdisc AE exp/con
CHECKMATE-017	Brahmer et al.	2015	nivolumab	docetaxel	Nivo	Doc	nivolumab vs. docetaxel	Squamous	YES	Efficacy + Safety	0.63			0.48	0.83	0.62			0.47	0.8	11 months MIN	131	9	0.0687023	129	74	0.573643	0.119765	131	4	0.0305344	129	13	0.100775	0.302995
CHECKMATE-017	Brahmer et al.	2015	nivolumab	docetaxel	Nivo	Doc	nivolumab vs. docetaxel	Squamous	YES	Safety only											24 months MIN	131	10	0.0763359	129	75	0.581395	0.131298	131	9	0.0687023	129	13	0.100775	0.681738
CHECKMATE-057	Borghaei et al.	2015	nivolumab	docetaxel	Nivo	Doc	nivolumab vs. docetaxel	Non-squamous	YES	Efficacy + Safety	0.89			0.75	1.07	0.75			0.63	0.91	13.2 months MIN	287	30	0.10453	268	144	0.537313	0.194541	287	14	0.0487805	268	40	0.149254	0.326829
CHECKMATE-057	Borghaei et al.	2015	nivolumab	docetaxel	Nivo	Doc	nivolumab vs. docetaxel	Non-squamous	YES	Safety only											24 months MIN	287	32	0.111498	268	145	0.541045	0.20608	287	20	0.0696864	268	43	0.160448	0.434325
Hanna et al. & Scagliotti et al.	Hanna et al. and Scagliotti et al.	2004, 2009	pemetrexed	docetaxel	Peme	Doc	pemetrexed vs. docetaxel	Non-squamous	YES	Efficacy only	0.82		0.076	0.66	1.02	0.78		0.0407	0.61	1
HORG	Karampeazis et al.	2013	erlotinib	pemetrexed	Erlo	Peme	erlotinib vs. pemetrexed	Non-squamous	YES	Efficacy only	1.03			0.79	1.33									#DIV/0!			#DIV/0!	#DIV/0!			#DIV/0!	166		0
KEYNOTE-010	Herbst et al.	2016	pembrolizumab	docetaxel	Pembro	Doc	pembrolizumab vs. docetaxel	Squamous	YES	Efficacy only	0.86			0.62	1.2	0.74			0.5	1.09
KEYNOTE-010	Herbst et al.	2016	pembrolizumab	docetaxel	Pembro	Doc	pembrolizumab vs. docetaxel	Adenocarcinoma	YES	Efficacy only	0.86			0.71	1.03	0.63			0.5	0.79
KEYNOTE-010	Herbst et al.	2016	pembrolizumab	docetaxel	Pembro	Doc	pembrolizumab vs. docetaxel	All type	YES	Efficacy + Safety	0.88		0.07	0.74	1.05	0.72			0.6	0.87	13.1 months MEDIAN	339	43	0.126844	309	109	0.352751	0.359584	339	15	0.0442478	309	31	0.100324	0.441051
KEYNOTE-010	Herbst et al.	2016	pembrolizumab	docetaxel	Pembro	Doc	pembrolizumab vs. docetaxel	All type	YES	Safety only											19.2 months MEDIAN	339	43	0.126844	309	111	0.359223	0.353105	339	15	0.0442478	309	31	0.100324	0.441051
Lume-lung 1	Reck et al.	2014	nintedanib + docetaxel	docetaxel	NinteDoc	Doc	nintedanib + docetaxel vs. docetaxel	Adenocarcinoma	YES	Efficacy + Safety	0.77		0.0193	0.62	0.96	0.83		0.0359	0.7	0.99	31.7 months of median FUP			#DIV/0!			#DIV/0!	#DIV/0!			#DIV/0!			#DIV/0!	#DIV/0!
LUX-LUNG 8	Soria et al.	2015	afatinib	erlotinib	Afa	Erlo	afatinib vs. erlotinib	Squamous	YES	Efficacy + Safety	0.82		0.01	0.7	0.97	0.82		0.007	0.7	0.96	18.4 months of median FUP	392	110	0.280612	395	71	0.179747	1.56115			#DIV/0!			#DIV/0!	#DIV/0!
OAK	Rittmeyer	2017	atezolizumab	docetaxel	Atezo	Doc	atezolizumab vs. docetaxel	All type	YES	Efficacy + Safety	0.95			0.82	1.1	0.73		0.0003	0.62	0.87	21 months MEDIAN	609	90	0.147783	578	248	0.429066	0.34443	609	46	0.0755337	578	108	0.186851	0.404245
OAK	Rittmeyer	2017	atezolizumab	docetaxel	Atezo	Doc	atezolizumab vs. docetaxel	Squamous	YES	Efficacy only						0.73		0.0383	0.54	0.98
OAK	Rittmeyer	2017	atezolizumab	docetaxel	Atezo	Doc	atezolizumab vs. docetaxel	Non-squamous	YES	Efficacy only						0.73		0.0015	0.6	0.89
POPLAR	Smith et al.	2016	atezolizumab	docetaxel	Atezo	Doc	atezolizumab vs. docetaxel	Squamous	YES	Efficacy only						0.66		0.075	0.41	1.05
POPLAR	Smith et al.	2016	atezolizumab	docetaxel	Atezo	Doc	atezolizumab vs. docetaxel	Non-squamous	YES	Efficacy only						0.69		0.039	0.49	0.98
POPLAR	Fehrenbacher et al. + Smith et al.	2016	atezolizumab	docetaxel	Atezo	Doc	atezolizumab vs. docetaxel	All type	YES	Efficacy + Safety	0.94			0.72	1.23	0.69		0.011	0.52	0.92	15 months MEDIAN	142	17	0.119718	135	55	0.407407	0.293854	142	2	0.0140845	135	24	0.177778	0.0792254
REVEL	Garon et al.	2014	ramucirumab + docetaxel	docetaxel	RamuDoc	Doc	ramucirumab + docetaxel vs. docetaxel	Squamous	YES	Efficacy only	0.76		0.019	0.61	0.96	0.88		0.319	0.69	1.13
REVEL	Garon et al.	2014	ramucirumab + docetaxel	docetaxel	RamuDoc	Doc	ramucirumab + docetaxel vs. docetaxel	Non-squamous	YES	Efficacy only	0.77			0.67	0.88	0.83		0.02	0.71	0.97
REVEL	Garon et al.	2014	ramucirumab + docetaxel	docetaxel	RamuDoc	Doc	ramucirumab + docetaxel vs. docetaxel	All type	YES	Efficacy + Safety	0.76			0.68	0.86	0.86		0.023	0.75	0.98		627	495	0.789474	618	444	0.718447	1.09886	627	58	0.092504	618	32	0.0517799	1.78648
TAILOR	Garassino et al.	2014	erlotinib	docetaxel	Erlo	Doc	erlotinib vs. docetaxel	Adenocarcinoma	YES	Efficacy only	1.32			0.95	1.85	1.49			1.05	2.08
TAILOR	Garassino et al.	2014	erlotinib	docetaxel	Erlo	Doc	erlotinib vs. docetaxel	Squamous	YES	Efficacy only	1.75			0.97	3.13	1.11			0.61	2.04
TAILOR	Garassino et al.	2013	erlotinib	docetaxel	Erlo	Doc	erlotinib vs. docetaxel	All type	YES	Efficacy + Safety	1.38		0.02	1.05	1.88	1.28		0.05	0.95	1.96	33 months MEDIAN	107	28	0.261682	104	67	0.644231	0.406193	107	3	0.0280374	104	4	0.0384615	0.728972
